# Supplementary material for: MSGene: a multistate model using genetic risk and the electronic health record applied to lifetime risk of coronary artery disease
Source: Nat Commun. 2024 Jun 7;15:4884. doi: 10.1038/s41467-024-49296-9 (PMC11161589; doi:10.1038/s41467-024-49296-9)
Supplement: Supplementary file 4 — Supplementary Data 1-18 [file 41467_2024_49296_MOESM4_ESM.xls]

## Sheet: SD1
CovariateProfile	Health_Mean	Health_SD	Ht_Mean	Ht_SD	HyperLip_Mean	HyperLip_SD	Dm_Mean	Dm_SD
F:-2	0.0321153	0.00166112	0.080058	0.00287353	0.0844287	0.00555247	0.15307	0.0216024
F:-1	0.0447519	0.00147704	0.108795	0.00287388	0.115726	0.00617737	0.19454	0.0210156
F:0	0.0626756	0.00137147	0.147535	0.00330544	0.158995	0.00788908	0.249197	0.0238335
F:1	0.0881684	0.00202131	0.199237	0.00495585	0.218457	0.0122377	0.320918	0.031486
F:2	0.124433	0.00381418	0.267133	0.00825863	0.298959	0.0208379	0.413668	0.0431975
M: -2	0.0703245	0.00276157	0.141555	0.00389406	0.161801	0.00919184	0.20689	0.0198403
M: -1	0.0998344	0.0026107	0.191644	0.0036379	0.217844	0.00849066	0.26405	0.0188795
M: 0	0.142133	0.0029602	0.257705	0.00418409	0.291716	0.0081195	0.337583	0.0214261
M: 1	0.2023	0.00458708	0.342733	0.00673206	0.38656	0.0112169	0.430238	0.028175
M: 2	0.286338	0.00759419	0.4481	0.0112388	0.503049	0.0193596	0.54262	0.0370196

## Sheet: SD2
CovariateProfile	Health_Mean	Health_SD	Ht_Mean	Ht_SD	HyperLip_Mean	HyperLip_SD	Dm_Mean	Dm_SD
F:-2	0.0257718	0.001337	0.0645575	0.00233577	0.0681169	0.0045187	0.124403	0.0178459
F:-1	0.0359573	0.00119177	0.087993	0.0023503	0.0936746	0.0050627	0.158827	0.0175206
F:0	0.0504493	0.00111061	0.11982	0.00272654	0.129304	0.00653116	0.204754	0.02016
F:1	0.071155	0.0016456	0.162744	0.00413785	0.178869	0.0102766	0.266071	0.0272082
F:2	0.100806	0.00312947	0.219952	0.00701565	0.247195	0.0178694	0.347382	0.0384767
M: -2	0.0566522	0.00224035	0.114893	0.00320839	0.131623	0.00760767	0.169161	0.0165936
M: -1	0.0806707	0.00213099	0.156412	0.0030323	0.178336	0.00712128	0.217346	0.0160187
M: 0	0.11537	0.00243861	0.211954	0.00354586	0.240933	0.00694446	0.280454	0.0185722
M: 1	0.165313	0.00383272	0.284906	0.00584276	0.323241	0.00987614	0.362031	0.0251778
M: 2	0.236338	0.00648557	0.377976	0.0100956	0.427932	0.017777	0.464698	0.0345515

## Sheet: SD3
CovariateProfile	Health_Mean	Health_SD	Ht_Mean	Ht_SD	HyperLip_Mean	HyperLip_SD	Dm_Mean	Dm_SD
F:-2	0.0315257	0.00165786	0.0763129	0.00268961	0.0772296	0.00507654	0.146501	0.0211163
F:-1	0.0436593	0.00146971	0.102769	0.00265561	0.103869	0.00544763	0.183511	0.0202436
F:0	0.0606573	0.00135918	0.137927	0.00310602	0.139557	0.00649758	0.230747	0.0229701
F:1	0.0844626	0.00201904	0.184132	0.00476691	0.186946	0.0091445	0.29039	0.0310953
F:2	0.117696	0.00384478	0.243877	0.0079021	0.248958	0.0141184	0.364298	0.0439931
M: -2	0.0675301	0.00277837	0.132112	0.00369	0.151059	0.00853359	0.198415	0.0195091
M: -1	0.0947368	0.00264733	0.176818	0.0034366	0.200813	0.00772835	0.250344	0.0184977
M: 0	0.132951	0.00303411	0.234893	0.00394147	0.265212	0.00706767	0.315744	0.021613
M: 1	0.186091	0.00471639	0.308667	0.0061633	0.346582	0.0089421	0.396336	0.0300432
M: 2	0.258639	0.00783595	0.399427	0.00995606	0.445725	0.0146637	0.492252	0.0419384

## Sheet: SD4
CovariateProfile	Health_Mean	Health_SD	Ht_Mean	Ht_SD	HyperLip_Mean	HyperLip_SD	Dm_Mean	Dm_SD
F:-2	0.0252971	0.00133421	0.0615122	0.00218432	0.0622596	0.00412529	0.118972	0.0174136
F:-1	0.0350753	0.00118558	0.0830631	0.00216858	0.0839657	0.0044527	0.149622	0.0168259
F:0	0.048814	0.00110018	0.111894	0.0025559	0.113244	0.0053535	0.189155	0.0193326
F:1	0.0681364	0.0016424	0.150135	0.00396445	0.152491	0.007616	0.239791	0.0266403
F:2	0.0952759	0.00314976	0.200217	0.00666843	0.204538	0.0119357	0.303785	0.0385734
M: -2	0.0543845	0.00225262	0.107114	0.00303338	0.122732	0.00704508	0.162065	0.01628
M: -1	0.0765085	0.00215847	0.14406	0.00285385	0.164056	0.00645339	0.205706	0.0156315
M: 0	0.107804	0.00249419	0.192644	0.00332002	0.2183	0.0059978	0.261542	0.0186007
M: 1	0.151775	0.00392477	0.25542	0.00529492	0.288198	0.00776652	0.33186	0.026516
M: 2	0.212727	0.00664054	0.334495	0.00878971	0.375746	0.0131506	0.418104	0.0383033

## Sheet: SD5
CovariateProfile	Health_Mean	Health_SD	Ht_Mean	Ht_SD	HyperLip_Mean	HyperLip_SD	Dm_Mean	Dm_SD
F:-2	0.029009	0.0016804	0.0665674	0.00267068	0.0643796	0.00465428	0.131453	0.0215797
F:-1	0.0395976	0.00148666	0.0886375	0.00261555	0.0849409	0.0049178	0.161571	0.0206901
F:0	0.0541255	0.00135648	0.117612	0.00305804	0.111862	0.00582315	0.199049	0.0232556
F:1	0.0740172	0.00202057	0.155284	0.00478096	0.146846	0.0082218	0.245221	0.0314045
F:2	0.101136	0.00392894	0.203614	0.00810267	0.191804	0.0127597	0.301245	0.0451155
M: -2	0.0581115	0.00289299	0.11052	0.00377984	0.123589	0.00839991	0.169815	0.0192952
M: -1	0.0797143	0.00276211	0.146107	0.00353428	0.161472	0.00799373	0.209484	0.0182921
M: 0	0.109235	0.00312239	0.191926	0.0040127	0.209812	0.00795509	0.258287	0.0219471
M: 1	0.149233	0.00486296	0.249924	0.00629958	0.270454	0.00999412	0.317406	0.0319039
M: 2	0.202691	0.00831111	0.32165	0.0104804	0.344747	0.0152897	0.387427	0.046918

## Sheet: SD6
CovariateProfile	Health_Mean	Health_SD	Ht_Mean	Ht_SD	HyperLip_Mean	HyperLip_SD	Dm_Mean	Dm_SD
F:-2	0.0232714	0.00135165	0.0536001	0.00216431	0.0518284	0.00377117	0.106569	0.017735
F:-1	0.0317983	0.00119823	0.0715294	0.00212905	0.0685222	0.00400215	0.131396	0.0171075
F:0	0.0435268	0.00109645	0.0951941	0.00250454	0.0904892	0.00476578	0.162542	0.019415
F:1	0.0596417	0.00163985	0.126187	0.00394837	0.119227	0.00677681	0.201333	0.0265743
F:2	0.081719	0.00320662	0.166342	0.00676665	0.156498	0.0106176	0.249086	0.0388238
M: -2	0.046752	0.00234089	0.0893906	0.00309211	0.100102	0.00688943	0.138237	0.0159866
M: -1	0.0642709	0.00224475	0.118617	0.00291365	0.131311	0.006611	0.171271	0.0152912
M: 0	0.0883392	0.00255297	0.156593	0.00334321	0.171532	0.00665423	0.212373	0.0185843
M: 1	0.121196	0.00401072	0.205264	0.005324	0.22267	0.00848651	0.262915	0.0274801
M: 2	0.165581	0.00694049	0.266482	0.00902891	0.286465	0.0132424	0.32398	0.0413074

## Sheet: SD7
CovariateProfile	Health_Mean	Health_SD	Ht_Mean	Ht_SD	HyperLip_Mean	HyperLip_SD	Dm_Mean	Dm_SD
F:-2	0.0216792	0.00167458	0.0442241	0.00268705	0.0420826	0.00441824	0.0998577	0.0223077
F:-1	0.0288712	0.00148944	0.0587308	0.00256662	0.0552439	0.00474478	0.12099	0.0218652
F:0	0.0384706	0.00137078	0.0778384	0.00284309	0.0724989	0.00572815	0.147193	0.024886
F:1	0.0512615	0.00203759	0.102854	0.00445993	0.0950323	0.00822855	0.179478	0.0336231
F:2	0.0682542	0.00396518	0.13533	0.0079143	0.124277	0.0130174	0.218837	0.0486605
M: -2	0.039028	0.00298133	0.0684327	0.0037751	0.076771	0.00778824	0.115479	0.0200599
M: -1	0.05197	0.00280242	0.0904493	0.00350254	0.100088	0.00764899	0.140178	0.0199199
M: 0	0.0691594	0.00294609	0.119123	0.00390806	0.130178	0.00807518	0.170589	0.0242109
M: 1	0.0918847	0.00441366	0.1561	0.00634991	0.16866	0.0107991	0.20773	0.0348226
M: 2	0.121719	0.00780271	0.203144	0.0112304	0.217234	0.0172286	0.25251	0.0517163

## Sheet: SD8
CovariateProfile	Health_Mean	Health_SD	Ht_Mean	Ht_SD	HyperLip_Mean	HyperLip_SD	Dm_Mean	Dm_SD
F:-2	0.0173778	0.00134492	0.0355246	0.0021673	0.0337984	0.00356253	0.0806722	0.0182017
F:-1	0.0231581	0.00119778	0.047242	0.00207577	0.0444235	0.00383605	0.0979398	0.0179134
F:0	0.0308856	0.00110437	0.0627262	0.00230792	0.058395	0.00464674	0.119469	0.020529
F:1	0.0412042	0.00164559	0.0830882	0.00363872	0.0767137	0.0067021	0.146195	0.0279993
F:2	0.0549526	0.00321272	0.10968	0.00650044	0.100618	0.0106591	0.179103	0.0409813
M: -2	0.0313353	0.00240272	0.0550979	0.0030599	0.061864	0.00632032	0.0934307	0.0164037
M: -1	0.0417771	0.00226404	0.0729789	0.00285127	0.080835	0.00623604	0.11369	0.0163688
M: 0	0.0556862	0.00238767	0.0963862	0.00319969	0.105451	0.00662458	0.138799	0.0200451
M: 1	0.0741478	0.00359266	0.126782	0.00523924	0.137165	0.00892815	0.169735	0.0291101
M: 2	0.0985167	0.00639033	0.165816	0.00936345	0.177597	0.0143866	0.207472	0.0437481

## Sheet: SD9
CovariateProfile	Health_Mean	Health_SD	Ht_Mean	Ht_SD	HyperLip_Mean	HyperLip_SD	Dm_Mean	Dm_SD
F:-2	0.000742708	4.15508e-05	0.00472972	0.000448529	0.00883166	0.00223914	0.00891124	0.00257888
F:-1	0.00137768	6.10665e-05	0.00777392	0.000574239	0.0148857	0.00306339	0.0154642	0.00384549
F:0	0.00256107	9.24088e-05	0.0127986	0.000786348	0.025244	0.00455414	0.0271214	0.00627087
F:1	0.00477053	0.000163214	0.0210933	0.00135516	0.0430036	0.0080258	0.0480049	0.0116689
F:2	0.00890021	0.000356336	0.0347614	0.00284096	0.0733385	0.0161785	0.0854006	0.0239857
M: -2	0.00360091	0.000160526	0.012576	0.000954848	0.0147575	0.00325954	0.0127926	0.00331401
M: -1	0.00668866	0.000215505	0.0206538	0.0010997	0.0246729	0.00384935	0.0218377	0.00431082
M: 0	0.0124375	0.000306064	0.0339161	0.00142782	0.0414227	0.00464317	0.0375726	0.00566981
M: 1	0.0231241	0.000618301	0.0555851	0.00289716	0.0696414	0.00787555	0.0650319	0.00909342
M: 2	0.0428861	0.00159165	0.0906301	0.00684076	0.116626	0.017946	0.112684	0.0195327

## Sheet: SD10
CovariateProfile	Health_Mean	Health_SD	Ht_Mean	Ht_SD	HyperLip_Mean	HyperLip_SD	Dm_Mean	Dm_SD
F:-2	0.000594206	3.32451e-05	0.0037854	0.000359141	0.00707137	0.00179435	0.00713522	0.00206668
F:-1	0.00110228	4.88655e-05	0.00622353	0.000460061	0.0119254	0.00245755	0.0123898	0.00308538
F:0	0.00204933	7.39618e-05	0.0102509	0.000630581	0.0202435	0.00366033	0.0217539	0.00504227
F:1	0.00381806	0.000130686	0.0169073	0.00108838	0.0345446	0.00647242	0.038585	0.00942061
F:2	0.0071259	0.000285536	0.0278986	0.00228761	0.0590947	0.0131278	0.0689157	0.0195125
M: -2	0.00288165	0.000128505	0.0100723	0.00076565	0.0118226	0.00261517	0.0102466	0.00265813
M: -1	0.00535414	0.000172614	0.0165542	0.000883139	0.0197838	0.0030938	0.0175059	0.00346377
M: 0	0.00996114	0.000245409	0.0272175	0.00114945	0.033266	0.003743	0.0301633	0.00456949
M: 1	0.0185382	0.000496768	0.0446982	0.00234179	0.0560797	0.00638437	0.0523452	0.00736606
M: 2	0.0344443	0.00128365	0.0731281	0.00556843	0.0943648	0.0146939	0.0911433	0.0159751

[truncated: 8 more sheets: SD11, SD12, SD13, SD14, SD15, SD16, SD17, SD18]
